# Supplementary material for: Targeted approach to identify genetic loci associated with evolved dioxin tolerance in Atlantic Killifish (Fundulus heteroclitus)
Source: BMC Evol Biol. 2014 Jan 14;14:7. doi: 10.1186/1471-2148-14-7 (PMC4029433; doi:10.1186/1471-2148-14-7)
Supplement: Additional file 1 — List of all genes considered for SNP analysis and their fate during the marker development process. Sequences provided by Sibel Karchner were derived from either 26 (AHR1, AHR2, and AHRR) or 10 individuals (not cDNA libraries) collected from Scorton Creek, MA. In some cases, Qualitiy SNP identified multiple available contigs from a single unigene entry. The number of SNPs genotyped does not equal the number of SNPs in the analysis because 8 of the markers failed to provide quality genotype information. N = No, Y = Yes, N/A = Not available, U = Unknown. [file 1471-2148-14-7-S1.xlsx]

## Sheet: Sheet1
Gene Name	Unigene ID	# sequences in dbEST	# sequences in nr database	# cDNA libraries / individuals	Avail Contig	Avail Contig with SNPs	# Potential SNPs	# True SNPs	# SNP Markers designed	# Validated SNP Markers	# SNPs genotyped by MassARRAY	# SNPs included in analysis
Activin β a	2301209	0	1	1	N	N	0	0	0	0	0	0
Activin β b	1743964	0	1	1	N	N	0	0	0	0	0	0
Acute promyelocytic leukemia inducer	N/A	0	0	N/A	N	N	0	0	0	0	0	0
AHR1	1743961	0	7	U	Y	Y	23	15	11	9	4	4
AHR1	1743958	0	1	1	N	N	0	0	0	0	0	0
AHR2	1743966	0	1	1	N	N	0	0	0	0	0	0
AHR2	Karchner et al.	0	0	26	Y	Y	N/A	29	8	6	2	2
AHR2b	Karchner et al.	0	0	26	Y	Y	N/A	5	4	1	1	1
AHRR	1743962	0	1	1	N	N	0	0	0	0	0	0
AHRR	Karchner et al.	0	0	26	Y	Y	N/A	38	9	6	2	2
Aldehyde dehydrogenase 2 precursor	1741858	6	0	2	Y	N	0	0	0	0	0	0
Aldehyde dehydrogenase 4	2476823	10	1	5	Y	N	0	0	0	0	0	0
Aldehyde dehydrogenase 7	1742372	4	0	2	Y	N	0	0	0	0	0	0
Alpha globin	1742941	224	0	8	Y	Y	119	27	4	0	1	1
Amino acid transport protein (APC family)	N/A	1	0	1	N	N	0	0	0	0	0	0
ARA9 (aryl hydrocarbon receptor interacting protein)	N/A	0	0	N/A	N	N	0	0	0	0	0	0
ARNT2	1743955	0	2	U	N	N	0	0	0	0	0	0
ATP-binding cassette subfamily G member 8	1741736	6	0	1	N	N	0	0	0	0	0	0
Atrial natriuretic peptide	1743159	154	1	4	Y	Y	134	38	8	4	1	1
Axin	N/A	0	0	N/A	N	N	0	0	0	0	0	0
Beta globin	1743787	194	0	7	Y	Y	65	10	4	1	1	1
Betaine Aldehyde dehydrogenase	1741825	21	0	3	Y	Y	11	3	1	1	1	1
Betaine Aldehyde dehydrogenase	1742855	11	0	2	Y	N	0	0	0	0	0	0
Brahma-related gene-1	N/A	0	0	N/A	N	N	0	0	0	0	0	0
Cardiac myosin light chain 1	1741781	167	0	4	Y	Y	124	9	1	0	1	1
Catenin α (Cadherin associated protein)	N/A	1	0	1	N	N	0	0	0	0	0	0
Catenin β1 (Cadherin associated protein)	1743209	5	0	3	Y	N	0	0	0	0	0	0
Cathepsin B precursor	2476752	22	1	4	Y	Y	2	2	0	0	0	0
Cathepsin E precursor	1744072	26	0	2	Y	Y	3	2	2	1	2	1
Cathepsin F precursor	1741927	26	1	1	Y	Y	7	7	3	2	1	1
Cathepsin H precursor	1743169	10	1	5	N	N	0	0	0	0	0	0
Cathepsin K precursor	1743074	5	0	4	N	N	0	0	0	0	0	0
Cathepsin L precursor	2476762	9	1	2	Y	N	0	0	0	0	0	0
Cathepsin S precursor	1742028	16	1	4	Y	Y	1	1	0	0	0	0
Cathepsin Z precursor	2476770	21	1	5	Y	Y	3	2	2	1	2	1
c-Myc binging protein Mm-1	1741547	6	0	2	N	N	0	0	0	0	0	0
Complement Component C3	3206101	215	1	7	Y	Y	20	7	2	1	0	0
Complement Component C3	2476877	8	1	1	Y	Y	18	3	2	1	1	1
Complement Component C3	1742399	4	1	1	N	N	0	0	0	0	0	0
Complement Component C3	1743993	0	1	1	N	N	0	0	0	0	0	0
Complement Component C3	1743049	2	1	1	N	N	0	0	0	0	0	0
Copper amine oxidase	1741343	8	0	2	N	N	0	0	0	0	0	0
CYP19a1	1744002	0	2	U	N	N	0	0	0	0	0	0
CYP19a2	1744000	0	2	U	N	N	0	0	0	0	0	0
CYP19b	N/A	0	1	1	N	N	0	0	0	0	0	0
CYP1A	2476796	17	1	4	Y	Y	11	8	2	2	1	1
CYP1B1	1741721	3	1	1	N	N	0	0	0	0	0	0
CYP1C polypeptide 2	2476788	4	2	2	N	N	0	0	0	0	0	0
CYP1C1-1 allele	2301205	0	2	U	N	N	0	0	0	0	0	0
CYP1D polypeptide 1	4235395	0	1	1	N	N	0	0	0	0	0	0
CYP3a30	1742582	5	2	1	Y	Y	2	2	1	1	1	1
CYP3a65	2301129	3	0	1	N	N	0	0	0	0	0	0
Cytochrome B5	3014359	17	0	4	Y	Y	13	7	2	1	1	1
DSH (dishevelled)	N/A	0	0	N/A	N	N	0	0	0	0	0	0
E1 A binding protein p300	N/A	0	0	N/A	N	N	0	0	0	0	0	0
Estrogen receptor alpha	1743972	0	5	U	N	N	0	0	0	0	0	0
Estrogen receptor alpha	Greytak et al.	U	U	U	Y	Y	N/A	9	6	4	1	1
Estrogen receptor associated protein 140	N/A	0	0	N/A	N	N	0	0	0	0	0	0
Estrogen receptor beta A	2301213	0	2	U	N	N	0	0	0	0	0	0
Estrogen receptor beta A	Greytak et al.	U	U	U	Y	Y	N/A	7	3	1	1	1
Estrogen receptor beta B	2301214	0	2	U	N	N	0	0	0	0	0	0
Estrogen related receptor α	2301210	0	1	1	N	N	0	0	0	0	0	0
Estrogen related receptor βa	N/A	0	1	1	N	N	0	0	0	0	0	0
Estrogen related receptor βb	2476808	3	1	1	N	N	0	0	0	0	0	0
Estrogen related receptor γ	2301212	0	1	1	N	N	0	0	0	0	0	0
Frizzled-1	1741480	10	0	1	N	N	0	0	0	0	0	0
Frizzled-7	N/A	2	0	U	N	N	0	0	0	0	0	0
Gamma helicase protein 1	N/A	1	0	1	N	N	0	0	0	0	0	0
Glucose 6-phosphatase	1741524	28	0	5	Y	Y	9	1	0	0	0	0
Glucose 6-phosphate dehydrogenase	1744458	5	0	2	Y	N	0	0	0	0	0	0
Glutathione S-tranferase theta 1	1742748	41	1	6	Y	Y	9	1	0	0	0	0
Glutathione S-transferase M	1743194	36	0	6	Y	N	0	0	0	0	0	0
Glyceraldehyde-3-phosphate dehydrogenase	1742899	19	0	5	Y	Y	2	2	2	2	1	1
Glycogen synthase kinase	N/A	1	0	1	N	N	0	0	0	0	0	0
Glycogen synthase kinase 3 alpha	1742633	6	0	2	N	N	0	0	0	0	0	0
Heparan sulfate glucosamine 3-O-sulfotransferase 2	1743568	3	0	2	N	N	0	0	0	0	0	0
Hepcidin 1 precursor	1744101	29	0	2	Y	Y	4	2	1	1	1	1
Hepcidin 2	Karchner et al.	0	0	10	Y	Y	N/A	3	1	1	1	1
HSP30	1742679	14	0	2	Y	N	0	0	0	0	0	0
HSP47 precursor	N/A	2	0	U	N	N	0	0	0	0	0	0
HSP75 mitochondrial precursor	1743797	6	0	2	Y	N	0	0	0	0	0	0
HSP90-α	1743653	5	0	2	Y	N	0	0	0	0	0	0
HSP90-β	2301204	4	0	1	N	N	0	0	0	0	0	0
HSP90-β	1743580	7	0	5	Y	Y	2	1	1	0	0	0
HSP90-β	1744143	14	1	4	Y	Y	1	1	1	1	1	1
Hypoxia Inducible factor 2 alpha	1743963	0	1	1	N	N	0	0	0	0	0	0
Hypoxia Inducible factor alpha	1742000	14	1	3	Y	N	0	0	0	0	0	0
Kalikrein-like precursor	1742627	8	0	2	Y	N	0	0	0	0	0	0
Kallikrein	Karchner et al.	0	0	10	Y	Y	N/A	1	1	0	1	1
Kallikrein B plasma	3014299	5	0	1	N	N	0	0	0	0	0	0
Mitochondrial aldehyde dehydrogenase 2	1744400	10	0	3	Y	Y	3	0	0	0	0	0
Myosin light chain 2	1743984	62	1	6	Y	Y	23	6	6	1	2	2
Myosin light chain 2	3014547	7	0	1	N	N	0	0	0	0	0	0
Myosin light chain 4	3206110	3	0	2	N	N	0	0	0	0	0	0
Myosin light chain 6 alkali	3206109	5	0	2	N	N	0	0	0	0	0	0
Myosin light chain alkali	1743182	57	0	4	Y	Y	55	14	4	3	1	1
Myosin regulatory light chain 3	1741657	19	0	3	Y	Y	2	1	1	1	1	1
NADH dehydrogenase 1 alpha subcomplex subunit 13	1742916	15	0	4	Y	N	0	0	0	0	0	0
NADH dehydrogenase 1 alpha subcomplex subunit 2	1741971	13	0	5	N	N	0	0	0	0	0	0
NADH dehydrogenase 1 beta subcomplex subunit 10	1743800	15	0	5	Y	Y	5	2	2	2	2	2
NADH dehydrogenase 1 beta subcomplex subunit 8	1743860	5	0	3	N	N	0	0	0	0	0	0
NADH dehydrogenase 1 beta subcomplex subunit 9	1743078	12	0	5	Y	Y	1	0	0	0	0	0
NADH-ubiquinone oxidoreductase chain 1	3014035	270	0	11	Y	Y	109	31	3	2	1	0
NADH-ubiquinone oxidoreductase chain 2	1742301	93	0	8	Y	Y	59	23	4	2	1	1
NADH-ubiquinone oxidoreductase chain 3	1742764	43	0	4	Y	Y	14	5	1	1	1	1
NADH-ubiquinone oxidoreductase chain 5	1742409	31	0	7	Y	N	0	0	0	0	0	0
NADH-ubiquinone oxidoreductase chain 6	3014152	25	0	6	Y	Y	2	1	1	0	1	1
NADH-ubiquinone oxidoreductase MLRQ subunit	1743852	28	0	6	Y	Y	6	3	3	3	2	1
NADH-ubiquinone oxidoreductase subunit 4	1741822	213	0	7	Y	Y	139	27	5	4	3	3
NEDD8	N/A	0	0	N/A	N	N	0	0	0	0	0	0
Nuclear factor erythroid 2 related factor 2	1742467	4	0	1	N	N	0	0	0	0	0	0
Nuclear receptor interacting protein 1	N/A	0	0	N/A	N	N	0	0	0	0	0	0
p23 (HSP90 chaperone)	1742373	8	0	2	N	N	0	0	0	0	0	0
pCIP (nuclear receptor coactivator-3)	N/A	0	0	N/A	N	N	0	0	0	0	0	0
Peroxiredoxin 1	1743450	3	0	1	Y	Y	1	1	0	0	0	0
Peroxiredoxin 2	3206070	12	0	4	N	N	0	0	0	0	0	0
Plasma Coagulation factor XI	1741321	1	0	1	N	N	0	0	0	0	0	0
Plasma kallikrein precursor	1743703	13	0	2	Y	Y	1	1	1	0	1	1
Platelet coagulation factor XI	3014242	7	0	1	Y	Y	13	3	1	0	1	1
Poly ADP-ribose polymerase 3	1743549	4	0	2	N	N	0	0	0	0	0	0
Pregnane X receptor	3014506	0	1	1	N	N	0	0	0	0	0	0
Retinoblastoma tumor suppressor (RB1)	1744001	0	1	1	N	N	0	0	0	0	0	0
Retinoic acid receptor responder protein 1	1743266	10	0	4	Y	Y	3	3	2	2	2	1
Retinoic acid receptor responder protein 3	1741754	31	0	2	Y	Y	23	2	1	1	1	0
Retinoic acid receptor RXR-α	1744123	3	1	1	N	N	0	0	0	0	0	0
Retinoic acid receptor RXR-β	N/A	1	0	1	N	N	0	0	0	0	0	0
Rho-class glutathione S-transferase	1743333	18	0	6	Y	Y	3	3	2	2	1	1
Rho-class glutathione S-transferase A	1741926	11	0	4	N	N	0	0	0	0	0	0
Serine Protease Inhibitor	Karchner et al.	0	0	10	Y	Y	N/A	2	2	1	1	1
SET Protein	1741316	1	0	1	N	N	0	0	0	0	0	0
Small ubiquitin related modifier-1	N/A	0	0	N/A	N	N	0	0	0	0	0	0
Sox9b	N/A	0	0	N/A	N	N	0	0	0	0	0	0
SP1 transcription factor	N/A	0	0	N/A	N	N	0	0	0	0	0	0
Sp3 transcription factor	1742554	9	1	1	N	N	0	0	0	0	0	0
Sp5 transcription factor	2301207	1	1	1	N	N	0	0	0	0	0	0
Steroid receptor coactivator-1	N/A	0	0	N/A	N	N	0	0	0	0	0	0
Sulfotransferase 6B1	5833515	3	0	3	N	N	0	0	0	0	0	0
TATA binding protein	N/A	0	0	N/A	N	N	0	0	0	0	0	0
TBT-Binding Protein	Karchner et al.	0	0	10	Y	Y	N/A	4	1	1	1	1
TBT-Binding Protein 2	1741555	264	0	7	Y	Y	205	61	0	0	0	0
Tc1 transposase	N/A	3	0	U	N	N	0	0	0	0	0	0
Telomerase binding protein p23	1744230	8	0	1	Y	Y	1	0	0	0	0	0
Thioredoxin	1743303	25	0	4	Y	Y	15	10	1	1	1	1
Thioredoxin domain containing protein 5	1742406	4	0	1	Y	N	0	0	0	0	0	0
Thioredoxin peroxidase	1742591	13	0	4	Y	N	0	0	0	0	0	0
TIF IF-2	1743564	4	0	2	N	N	0	0	0	0	0	0
TIF2, subunit 1α	1744423	9	0	6	Y	Y	1	0	1	1	1	1
TIF2, subunit 3	1744372	5	0	2	Y	Y	4	1	0	0	0	0
TIF2, subunit 3γ	3014816	9	0	1	Y	Y	9	1	0	0	0	0
Titin	1743784	19	0	6	Y	Y	6	5	1	1	1	1
Titin	1744436	7	0	1	Y	N	0	0	0	0	0	0
Titin	1742057	5	0	1	N	N	0	0	0	0	0	0
Titin	1743150	14	0	4	N	N	0	0	0	0	0	0
Translocon-associated protein	2476810	9	0	5	N	N	0	0	0	0	0	0
Troponin T, cardiac muscle isoforms	1742146	118	0	5	Y	Y	97	41	2	1	2	1
Ubiquitin	1744070	40	0	9	Y	Y	11	7	1	0	1	0
UDP-glucose pyrophosphorylase	3206160	10	0	4	N	N	0	0	0	0	0	0
Uridine diphosphate glucuronyltransferase	1743057	4	1	2	Y	N	0	0	0	0	0	0
UTP-glucose-1-phosphate uridylyltransferase	1743522	13	0	4	Y	N	0	0	0	0	0	0
Wnt (wingless/INT)	N/A	0	0	N/A	N	N	0	0	0	0	0	0
Wnt inhibitory factor 1 precursor	1743376	9	0	3	Y	N	0	0	0	0	0	0
Xanthine Dehydrogenase	1742015	3	0	2	Y	N	0	0	0	0	0	0
Totals		3155	65		80	58	1394	501	128	78	59	51
